# Supplementary material for: Predicting high-cost care in a mental health setting
Source: BJPsych Open. 2020 Jan 17;6(1):e10. doi: 10.1192/bjo.2019.96 (PMC7001466; doi:10.1192/bjo.2019.96)
Supplement: Supplementary file 1 [file S2056472419000966sup001.zip]

Archive with 10 entries (9 files):
- S2056472419000966sup001/Supplementary Table 1.docx
- S2056472419000966sup001/Supplementary Table 2.docx
- S2056472419000966sup001/Supplementary Table 3.docx
- S2056472419000966sup001/Supplementary Table 4.docx
- S2056472419000966sup001/Supplementary Table 5.docx
- S2056472419000966sup001/Supplementary Table 6.docx
- S2056472419000966sup001/Supplementary Table 7.docx
- S2056472419000966sup001/Supplementary Table 8.docx
- S2056472419000966sup001/Supplementary Table 9.docx
- S2056472419000966sup001/
